# Supplementary material for: Doing More with Less: A Comparison of 16S Hypervariable Regions in Search of Defining the Shrimp Microbiota
Source: Microorganisms. 2020 Jan 17;8(1):134. doi: 10.3390/microorganisms8010134 (PMC7022540; doi:10.3390/microorganisms8010134)
Supplement: Supplementary file 1 [file microorganisms-08-00134-s001.zip]

Archive with 4 entries (3 files):
- microorganisms-670933 suppl for final 1.17/
- microorganisms-670933 suppl for final 1.17/microorganisms-670933 suppl for proof copy.pdf
- microorganisms-670933 suppl for final 1.17/Supplementary_figures for proof.pdf
- microorganisms-670933 suppl for final 1.17/Supplementary_Table_S1.xlsx
