# Supplementary material for: Doing More with Less: A Comparison of 16S Hypervariable Regions in Search of Defining the Shrimp Microbiota
Source: Microorganisms. 2020 Jan 17;8(1):134. doi: 10.3390/microorganisms8010134 (PMC7022540; doi:10.3390/microorganisms8010134)
Supplement: Supplementary file 1 [file microorganisms-08-00134-s001.zip › microorganisms-670933 suppl for final 1.17/Supplementary_Table_S1.xlsx]

## Sheet: 05_lost_sequences_so_far
New name	Sample	Total_Pairs	Min_Len_V3lt120_V4lt150_Z2lt170	R1_FWD_fwd_primer	R2_FWD_rev_primer	R1_REVC_rev_primer	R2_REVC_fwd_primer	Complexity 68 entropy	Trim3pWin5Step3Mean	Trim5pWin5Step3Min	MeanQualFilter22	ExtraTrim3pStep1MeanWin20Size3	CopeJoinedWin3
V3_H1	2016_V3_HE2	47716	41232	41232	41232	40820	40794	39479	39479	39129	38693	38611	31167
V3_H2	2016_V3_HE3	46917	40055	40055	40053	39629	39596	39133	39133	38824	38348	38256	33809
V3_H3	2016_V3_HE5	35357	30147	30147	30144	29881	29857	29475	29475	29279	29015	28930	24405
V3_H4	2016_V3_HE6	41102	37911	37911	37910	37684	37667	37239	37239	36997	36602	36505	29619
V3_I1	2016_V3_IE2	52704	50696	50696	50695	50590	50583	50186	50186	49935	49473	49374	46889
V3_I2	2016_V3_IE3	43865	42599	42599	42599	42501	42491	42081	42081	41794	41410	41299	38170
V3_I3	2016_V3_IE5	45956	44765	44765	44765	44665	44660	44252	44252	43970	43564	43443	40156
V3_I4	2016_V3_IE6	42767	40977	40977	40977	40836	40817	40433	40433	40122	39699	39579	35716
V4_H1	2016_V4_HE2	34655	27702	27702	27702	27428	27405	26784	26782	26588	26181	26098	24985
V4_H2	2016_V4_HE3	68434	32533	32532	32532	31534	31513	31259	31258	31045	30584	30464	28156
V4_H3	2016_V4_HE5	36470	23931	23931	23931	23637	23628	23504	23504	23367	23026	22958	22244
V4_H4	2016_V4_HE6	61854	51145	51145	51145	50780	50778	50532	50532	50293	49658	49517	46847
V4_I1	2016_V4_IE2	30109	28978	28978	28978	28965	28964	28821	28821	28696	28377	28296	27383
V4_I2	2016_V4_IE3	95948	93297	93297	93297	93295	93295	92762	92762	92338	91134	90841	63006
V4_I3	2016_V4_IE5	31951	30948	30947	30947	30947	30947	30814	30814	30693	30299	30204	27601
V4_I4	2016_V4_IE6	80215	77686	77680	77680	77668	77667	77357	77356	77047	76109	75935	73454
V3V4_H1	2016_Z2_HE2	26950	22814	22795	22794	22591	22591	22505	22503	21896	21102	20967	19166
V3V4_H2	2016_Z2_HE3	82551	79627	79601	79600	79520	79519	79358	79357	77838	75480	75102	66249
V3V4_H3	2016_Z2_HE5	27013	22754	22727	22727	22584	22583	22490	22488	21849	21008	20859	18087
V3V4_H4	2016_Z2_HE6	28858	22587	22523	22523	22266	22265	22067	22065	21364	20480	20329	16793
V3V4_I1	2016_Z2_IE2	49788	48914	48910	48910	48860	48860	48817	48816	48042	46823	46556	42051
V3V4_I2	2016_Z2_IE3	47074	46522	46517	46517	46482	46482	46408	46408	45575	43904	43662	38900
V3V4_I3	2016_Z2_IE5	57855	57480	57461	57459	57431	57431	57346	57346	56262	54424	54095	47497
V3V4_I4	2016_Z2_IE6	85947	85368	85359	85359	85310	85310	85183	85182	83470	80909	80427	70344
Sum	V3	356384	328382	328382	328375	326606	326465	322278	322278	320050	316804	315997	279931
	V4	439636	366220	366212	366212	364254	364197	361833	361829	360067	355368	354313	313676
	V3V4	406036	386066	385893	385889	385044	385041	384174	384165	376296	364130	361997	319087
Mean	V3	44548	41047.8	41047.8	41046.9	40825.8	40808.1	40284.8	40284.8	40006.2	39600.5	39499.6	34991.4
	V4	54954.5	45777.5	45776.5	45776.5	45531.8	45524.6	45229.1	45228.6	45008.4	44421	44289.1	39209.5
	V3V4	50754.5	48258.2	48236.6	48236.1	48130.5	48130.1	48021.8	48020.6	47037	45516.2	45249.6	39885.9
Std.Dev.	V3	4797.64	5465.84	5465.84	5466.48	5522.42	5528.12	5535.4	5535.4	5520.39	5476.04	5469.44	6478.94
	V4	23579.8	24460.7	24459.9	24459.9	24576	24580.5	24505.3	24505.4	24413.5	24115.4	24049.7	18317.5
	V3V4	22147.8	23469.4	23477.4	23477.3	23535.2	23535.3	23531.2	23531.6	23156.9	22521.2	22407.2	19761.3
												96.7935	3.20647
												97.2861	2.71392
												94.0152	5.98482
												88.5866
												88.5308
												88.1463
